# Supplementary material for: TRPV4 activation by TGFβ2 enhances cellular contractility and drives ocular hypertension
Source: eLife. 2025 Jun 24;14:RP104894. doi: 10.7554/eLife.104894 (PMC12187138; doi:10.7554/eLife.104894)
Supplement: Figure 1—source data 2. [file elife-104894-fig1-data2.zip]

Archive with 3 entries (2 files):
- Figure 1-Source Data 2/
- Figure 1-Source Data 2/Raw B-Tubulin Blot.tif
- Figure 1-Source Data 2/RAW TRPV4 Blot.tif
